# Supplementary material for: Effects of positive end-expiratory pressure and recruitment maneuvers in a ventilator-induced injury mouse model
Source: PLoS One. 2017 Nov 7;12(11):e0187419. doi: 10.1371/journal.pone.0187419 (PMC5675408; doi:10.1371/journal.pone.0187419)
Supplement: S1 Data — (XLSX) [file pone.0187419.s001.xlsx]

## Sheet: 4 Hr H & E ALI 
Histology Scores
H & E - 4 Hour
Group	Number	Score - LF	Score - NK	Score - LC	Avg. - All
Air Control	C589	0.045	0.013	0.127	0.193
	C590	0.055	0.371	0.41
	C592	0.082	0.042	0.137
	C593	0.266	0.033	0.185
	C596	0.077	0.69	0.362
TV 8 ml/kg, PEEP 0cmH2O, RR 100bpm, RM 20cmH2Oq 20min. x 10 sec.	C577	0.233	0.104	0.309	0.419133
	C575	0.333	0.583	0.264
	C579	0.523	0.72	0.383
	C580	0.412	0.528	0.298
	C652	0.643	0.478	0.476
TV 8 ml/kg, PEEP 4cmH2O, RR 100bpm, RM 20cmH2Oq 20min. x 10 sec.	C581	0.384	0.048	0.338	0.311846
	C578	0.38	0.501	0.358
	C573			0.075
	C574	0.451	0.242	0.394
	C550	0.271	0.322	0.29
TV 8 ml/kg, PEEP 4cmH2O, RR 100bpm, No RM	C664	0.63	0.597	0.628	0.503933
	C671	0.631	0.567	0.27
	C670	0.613	0.763	0.281
	C666	0.438	0.521	0.391
	C679	0.497	0.441	0.291
TV 15 ml/kg, PEEP 0cmH2O, RR 100bpm, RM 20 cm H2O q 20min. x 10 sec.	C585	0.597	0.262	0.556	0.442467
	C587	0.287	0.398	0.65
	C576	0.33	0.06	0.322
	C594	0.552	0.29	0.475
	C583	0.609	0.9	0.349
TV 15 ml/kg, PEEP 4cmH2O, RR 100bpm, RM 20 cm H2O q 20min. x 10 sec.	C591	0.554	0.895	0.644	0.393467
	C595	0.161	0.617	0.404
	C660	0.601	0.041	0.295
	C655	0.542	0.145	0.17
	C661	0.425	0.113	0.295
TV 15 ml/kg, PEEP 0cmH2O, RR 100bpm, No RM	C649	0.385	0.177	0.541	0.518929
	C656		0.646	0.309
	C648	0.324	0.629	0.691
	C668	0.61	0.7	0.796
	C667	0.351	0.636	0.47

## Sheet: 2 Hr H & E ALI
Histology Scores
H & E - 2 Hour
Group	Number	Score - NK	Score - LC	Score - average	Average
Air Control (+ anesthesia)	C545	0.321	0.065	0.193	0.14175
	C547	0.264	0.41	0.337
	C565	0.055	0.089	0.072
	C567	0.045	0.155	0.1
	C568	0.033	0.174	0.1035
	C569	0.013	0.077	0.045
TV 8 ml/kg, PEEP 4cmH2O, RR 100bpm, No RM	C405	0.004	0.294	0.149	0.16155
	C436	0.01	0.357	0.1835
	C512	0.13	0.36	0.245
	C513	0.069	0.324	0.1965
	C524	0.026	0.215	0.1205
	C527	0.032	0.214	0.123
	C535	0.069	0.23	0.1495
	C537	0.051	0.15	0.1005
	C555	0.167	0.264	0.2155
	C564	0.018	0.247	0.1325
TV 8 ml/kg, PEEP 4cmH2O, RR 100bpm, RM 20cmH2Oq 20min. x 10 sec.	C511	0.032	0.53	0.281	0.17465
	C518	0.082	0.169	0.1255
	C519	0.028	0.295	0.1615
	C528	0.076	0.386	0.231
	C531	0.084	0.228	0.156
	C536	0.054	0.236	0.145
	C540	0.158	0.31	0.234
	C544	0	0.141	0.0705
	C554	0.008	0.419	0.2135
	C562	0.013	0.244	0.1285
TV 15 ml/kg, PEEP 0cmH2O, RR 100bpm, No RM	C393	0.166	0.536	0.351	0.22605
	C394	0.108	0.105	0.1065
	C395	0.05	0.266	0.158
	C399	0.133	0.437	0.285
	C434	0.628	0.416	0.522
	C515	0.017	0.236	0.1265
	C516	0.024	0.296	0.16
	C517	0.106	0.301	0.2035
	C523	0.055	0.345	0.2
	C529	0.042	0.254	0.148
TV 15 ml/kg, PEEP 0cmH2O, RR 100bpm, RM 20cmH2Oq 20min. x 10 sec.	C534	0.05	0.453	0.2515	0.18425
	C533	0.016	0.174	0.095
	C530	0.088	0.292	0.19
	C525	0.051	0.346	0.1985
	C438	0.004	0.428	0.216
	C522	0.01	0.398	0.204
	C557	0.152	0.251	0.2015
	C561	0.12	0.289	0.2045
	C566	0.137	0.15	0.1435
	C570	0.114	0.162	0.138

## Sheet: Albumin
	raw data				ng/ml albumin	0	7.8	15.6	31.25	62.5	125	250	500
sample	value 1	value 2	average		OD 450nm	0.0465	0.2425	0.408	0.6965	1.2155	1.723	2.2515	2.631
std 0	0.048	0.045	0.0465
std 1	0.256	0.229	0.2425
std 2	0.427	0.389	0.408
std 3	0.714	0.679	0.6965
std 4	1.261	1.17	1.2155
std 5	1.79	1.656	1.723
std 6	2.353	2.15	2.2515
std 7	2.744	2.518	2.631
c389	0.692	0.672	0.682
c390	1.23	1.21	1.22
c391	1.279	1.282	1.2805
c392	0.427	0.451	0.439
c393	0.595	0.553	0.574
c394	0.621	0.615	0.618
c395	0.417	0.409	0.413
c396	0.494	0.531	0.5125
c397	0.441	0.423	0.432
c398	1.891	1.902	1.8965
c399	0.33	0.329	0.3295
c400	0.457	0.487	0.472
c401	0.945	0.863	0.904
c402	0.454	0.456	0.455
c403	0.415	0.408	0.4115
c404	2.006	2.107	2.0565
c405	0.527	0.486	0.5065
c406	0.419	0.412	0.4155
c407	0.371	0.364	0.3675
c408	0.435	0.464	0.4495
c432	0.551	0.516	0.5335
c433	0.35	0.359	0.3545		c389	c390	c391	c392	c393	c394	c395	c396	c397	c398
c434	0.397	0.397	0.397	OD 450nm	0.682	1.22	1.2805	0.439	0.574	0.618	0.413	0.5125	0.432	1.8965
c435	0.325	0.366	0.3455	ng/ml albumin	32.0978	61.337	64.625	18.8913	26.2283	28.6196	17.4783	22.8859	18.5109	180
c436	0.531	0.504	0.5175		c399	c400	c401	c402	c403	c404	c405	c406	c407	c408
c437	0.398	0.388	0.393	OD 450nm	0.3295	0.472	0.904	0.455	0.4115	2.0565	0.5065	0.4155	0.3675	0.4495
c438	0.45	0.447	0.4485	ng/ml albumin	12.9402	20.6848	44.163	19.7609	17.3967	200	22.5598	17.6141	15.0054	19.462
c439	0.663	0.693	0.678		c432	c433	c434	c435	c436	c437	c438	c439	c441	c452	c453
c441	0.452	0.447	0.4495	OD 450nm	0.5335	0.3545	0.397	0.3455	0.5175	0.393	0.4485	0.678	0.4495	0.474	0.492
c452	0.478	0.47	0.474	ng/ml albumin	24.0272	14.2989	16.6087	13.8098	23.1576	16.3913	19.4076	31.8804	19.462	20.7935	21.7717
c453	0.501	0.483	0.492
					highlighted values are not accurate because the OD is outside of the linear part of the standard curve
					OD 450nm	ng/ml albumin	ug/ml			ng/ml	ug/ml
				c389	0.682	32.0978	160.489		C511	14.8	74
				c390	1.22	61.337	306.685		C512	11.7	58.5
				c391	1.2805	64.625	323.125		C513	10	50
				c392	0.439	18.8913	94.4565
				c393	0.574	26.2283	131.141		C515	38.2	191
				c394	0.618	28.6196	143.098		C516	21.5	107.5
				c395	0.413	17.4783	87.3913		C517	15.5	77.5
				c396	0.5125	22.8859	114.429		C518	29.6	148
				c397	0.432	18.5109	92.5543		C519	2.85	14.25
				c398	1.8965	180	900		C520	16.6	83
				c399	0.3295	12.9402	64.7011		C521	22.6	113
				c400	0.472	20.6848	103.424		C522	18.6	93
				c401	0.904	44.163	220.815		C523	38.4	192
				c402	0.455	19.7609	98.8043		C524	20.2	101
				c403	0.4115	17.3967	86.9837		C525	28.5	142.5
				c404	2.0565	200	1000		C526	36.6	183
				c405	0.5065	22.5598	112.799		C527	11.2	56
				c406	0.4155	17.6141	88.0707		C528	27.3	136.5
				c407	0.3675	15.0054	75.0272		C529	35.6	178
				c408	0.4495	19.462	97.3098		C530	10.8	54
				c432	0.5335	24.0272	120.136		C531	18.9	94.5
				c433	0.3545	14.2989	71.4946		C532	10.8	54
				c434	0.397	16.6087	83.0435		C533	41.8	209
				c435	0.3455	13.8098	69.0489		C534	25.1	125.5
				c436	0.5175	23.1576	115.788		C535	26.8	134
				c437	0.393	16.3913	81.9565
				c438	0.4485	19.4076	97.038
				c439	0.678	31.8804	159.402
				c441	0.4495	19.462	97.3098
				c452	0.474	20.7935	103.967
				c453	0.492	21.7717	108.859

## Sheet: ABG
Treatment		Hypoxemia (PaO2 < 60)	Aa Gradient	PaO2/FiO2 Ratio		pCO2 (mmHg)	pO2 (mmHg)	Hb (g/dL)	sO2 (%)	K (meq/L)	Na (meq/L)	Ca (mmol/L)	Cl (mmol/L)	Glu (mg/dL)	Lac (mmol/L)	Base Excess (mmol/L)	HCO3 (mmol/L)	tCO2 (mmol/L)
	Mouse				pH
TV 8 ml/kg, PEEP 0cmH2O, RR 100bpm, RM 20cmH2Oq 20min. x 10 sec.	C577		104.5	365	7.361	27.8	146			5.3	113	1.14	129	243	1.7	-9	15.4	16.2
	C575		103.95	355	7.355	31.4	142			4.1	138	1.03	124	243	2.8	-7.4	17.1	18
	C579		56.95	475	7.361	30.6	190			4.5	126	1.18	124	160	2	-7.5	16.9	17.8
	C580		144.85	224	7.305	40.6	89.6			5.2	137	1.12	124	357	2.1	-5.6	19.6	20.8
	C652		130.6	280	7.333	34.1	112			5	138	1.27	121	393	2.3	-7.2	17.6	18.6
TV 8 ml/kg, PEEP 4cmH2O, RR 100bpm, RM 20cmH2Oq 20min. x 10 sec.	C581		-17.2	670	7.396	27.5	268			4.4	137	1.16	125	273	2.9	-7.4	16.5	17.4
	C578	clotted		0
	C550	clotted		0
	C573		-11.8	610	7.253	42.4	244			5.6	142	1.32	113	395	2.4	-7.8	18.1
	C574		-10.3	627.5	7.334	35.6	251			4.9	136	1.22	126	278	2.5	-6.4	18.4	19.5
TV 15 ml/kg, PEEP 0cmH2O, RR 100bpm, RM 20 cm H2O q 20min. x 10 sec.	C585		74.1	490	7.505	12.1	196			5.1	138	1.29	121	470	3.1	-13.6	9.4	9.8
	C587		-7.3	695	7.507	11.6	278			5.2	140	1.29	120	342	4	-14	9.1	9.5
	C576		47.45	562.5	7.502	10.2	225			9.1	123	1.1	119	162	3.2	-15.4	8	8.3
	C594		92.58	437.5	7.524	14.1	175			4.5	143	1.31	121	451	3.6	-11.1	11.5	11.9
	C583		102.8	427.5	7.645	9.1	171
TV 15 ml/kg, PEEP 4cmH2O, RR 100bpm, RM 20 cm H2O q 20min. x 10 sec.	C591		101.3	432.5	7.578	8.7	173			5.2	128	1.35	124	71	0.8	-14.4	8.1	8.4
	C595		47.95	565	7.517	9	226			9.6	142	1.08	125	227	4.5	-16.1	7.2	7.5
	C660	no sample		0
	C655		47.45	565	7.568	9.4	226			6.8	138	1.1	125	272	5.5	-14	8.6	8.8
	C661		23.2	617.5	7.575	12	247			4.5	138	0.99	123	532	3.6	-11	11.1	11.5
TV 8 ml/kg, PEEP 4cmH2O, RR 100 bpm, No RM	C664		105.8	342.5	7.379	33.9	137			3.9	142	1.36	118	456	1.7	-4.7	19.6	20.6
	C671		-7.675	647.5	7.459	27.1	259			3.9	140	1.3	119	359	3	-4.3	18.9	19.8
	C670	no sample		0
	C666	no sample		0
	C679		51.45	480	7.356	33.4	192			4.7	142	1.36	115	392	2.8	-6.3	18.2	19.2
TV 15 ml/kg, PEEP 0cmH2O, RR 100bpm, No RM	C649		-0.55	667.5	7.523	15.2	267			4.5	136	1.18	122	526	3.3	-10.1	12.4	12.9
	C656		50.6	545	7.604	13.3	218			3.9	140	1.2	122	304	3.2	-8.3	13.3	13.7
	C648		57.575	520	7.534	15.7	208			6.9	121	1.16	123	209	2.3	-9.2	13.2	13.7
	C668		79.325	467.5	7.508	15.1	187	17.1	99.2	4.4	141	1.36	116	529	4.3	-10.8	11.9
	C667		125.575	355	7.492	14.1	142	15.6		4.7	139	1.25	119	428	3.3	-12.3	10.7

## Sheet: IL-6
IL-6
Mouse #'s	Obs Conc		Acute Lung Injury (4 hours)		Obs Conc		Acute Lung Injury (4 hours) (+/- RM)		Obs Conc		Acute Lung Injury (4 hours) L-arginine (40 mg/kg IT)		Obs Conc
C545	*0.27
C395	23.7		C589	Air Control	OOR <		C589	Air Control	OOR <		C589	Air Control	OOR <
C399	20.26		C590		*2.15		C590		*2.15		C590		*2.15
C434	OOR <		C592		*1.24		C592		*1.24		C592		*1.24
C547	OOR <		C593		*0.77		C593		*0.77		C593		*0.77
C565	*0.53		C596		*2.15		C596		*2.15		C596		*2.15
C512	*1.93		C575	TV 8 ml/kg, PEEP 0cmH2O, RR 100bpm, RM 20cmH2Oq 20min. x 10 sec.	63.05		C550	TV 8 ml/kg, PEEP 4cmH2O, RR 100bpm, RM 20cmH2Oq 20min. x 10 sec.	128.92		C550	TV 8 ml/kg, PEEP 4cmH2O, RR 100bpm, RM 20cmH2Oq 20min. x 10 sec.	128.92
C513	*0.77		C577		52.38		C573		27.1		C573		27.1
C515	55.83		C579		46.74		C574		82.36		C574		82.36
C516	*1.47		C580		52.2		C578		69.87		C578		69.87
C517	62.51		C652		41.61		C581		27.48		C581		27.48
C567	OOR <		C550	TV 8 ml/kg, PEEP 4cmH2O, RR 100bpm, RM 20cmH2Oq 20min. x 10 sec.	128.92		C664	TV 8 ml/kg, PEEP 4cmH2O, RR 100bpm, No RM	104.14		C654	TV 8 ml/kg, PEEP 4cmH2O, RR 100bpm, RM 20cmH2Oq 20min. x 10 sec., L-arginine (40 mg/kg IT)	66.64
C519	4.75		C573		27.1		C671		35.51		C665		134.87
C522	4.75		C574		82.36		C670		44.91		C663		127.69
C523	9.49		C578		69.87		C666		64.13		C678		43.07
C524	3.04		C581		27.48		C679		44.91		C680		39.03
C525	14.06		C576	TV 15 ml/kg, PEEP 0cmH2O, RR 100bpm, RM 20 cm H2O q 20min. x 10 sec.	36.62		C576	TV 15 ml/kg, PEEP 0cmH2O, RR 100bpm, RM 20 cm H2O q 20min. x 10 sec.	36.62		C576	TV 15 ml/kg, PEEP 0cmH2O, RR 100bpm, RM 20 cm H2O q 20min. x 10 sec.	36.62
C527	OOR <		C583		122.78		C583		122.78		C583		122.78
C528	5.17		C585		34.96		C585		34.96		C585		34.96
C530	16.01		C587		58		C587		58		C587		58
C531	26.35		C594		34.58		C594		34.58		C594		34.58
C568	OOR <		C591	TV 15 ml/kg, PEEP 4cmH2O, RR 100bpm, RM 20 cm H2O q 20min. x 10 sec.	121.73		C649	TV 15 ml/kg, PEEP 0cmH2O, RR 100bpm, No RM	482.41		C669	TV 15 ml/kg, PEEP 0cmH2O, RR 100bpm, RM 20cmH2Oq 20min. x 10 sec., L-arginine (40 mg/kg IT)	6297.01
C535	3.47		C595		315.77		C656		1483.44		C662		1515.1
C536	*2.60		C660		204.61		C648		4487.8		C659		6001.91
C537	*0.77		C655		85.92		C668		2358.19		C650		1454.45
C540	*0.77		C661		122.61		C667		2315.74		C657		1227.63
C544	*0.27
C550	128.92		Acute Lung Injury (2 hours)
C554	*1.24
C555	OOR <		C512	TV 8 ml/kg, PEEP 4cmH2O, RR 100bpm, No RM	*1.93		C395	TV 15 ml/kg, PEEP 0cmH2O, RR 100bpm, No RM	23.7
C557	*0.77		C513		*0.77		C399		20.26
C561	OOR <		C524		3.04		C434		OOR <
C566	8.07		C527		OOR <		C515		55.83
C570	*2.60		C535		3.47		C516		*1.47
C573	27.1		C537		*0.77		C517		62.51
C574	82.36		C555		OOR <		C523		9.49
c575	63.05		C519	TV 8 ml/kg, PEEP 4cmH2O, RR 100bpm, RM 20cmH2Oq 20min. x 10 sec.	4.75		C530	TV 15 ml/kg, PEEP 0cmH2O, RR 100bpm, RM 20cmH2Oq 20min. x 10 sec.	16.01
C576	36.62		C528		5.17		C525		14.06
C577	52.38		C531		26.35		C522		4.75
C578	69.87		C536		*2.60		C557		*0.77
C579	46.74		C540		*0.77		C561		OOR <
C580	52.2		C544		*0.27		C566		8.07
C581	27.48		C554		*1.24		C570		*2.60
C583	122.78
C585	34.96
C587	58
C589	OOR <
C590	*2.15
C591	121.73
C592	*1.24
C593	*0.77
C594	34.58
C595	315.77
C596	*2.15
C648	4487.8
C649	482.41
C650	1454.45
C652	41.61
C654	66.64
C655	85.92
C656	1483.44
C657	1227.63
C659	6001.91
C660	204.61
C661	122.61
C662	1515.1
C663	127.69
C664	104.14
C665	134.87
C666	64.13
C667	2315.74
C668	2358.19
C669	6297.01
C670	44.91
C671	35.51
C678	43.07
C679	44.91
C680	39.03
***Value not available / --- = Designated as an outlier
*Value extrapolated beyond standard range
OOR = Out of Range / OOR> = Out of Range Above / OOR< = Out of Range Below
Exp Conc = Expected Concentration / Obs Conc = Observed Concentration

## Sheet: KC
KC
Mouse #'s	Obs Conc
C527	42.33			Acute Lung Injury (4 hours)		Obs Conc		Acute Lung Injury (4 hours) (+/- RM)		Obs Conc		Acute Lung Injury (4 hours) L-arginine (40 mg/kg IT)		Obs Conc
C395	43.94
C399	49.59			C589	Air Control	22.4		C589	Air Control	22.4		C589	Air Control	22.4
C434	4.55			C590		25.42		C590		25.42		C590		25.42
C512	47.05			C592		44.27		C592		44.27		C592		44.27
C513	40.81			C593		36.66		C593		36.66		C593		36.66
C515	74.3			C596		47.47		C596		47.47		C596		47.47
C516	15.93			C575	TV 8 ml/kg, PEEP 0cmH2O, RR 100bpm, RM 20cmH2Oq 20min. x 10 sec.	42.97		C550	TV 8 ml/kg, PEEP 4cmH2O, RR 100bpm, RM 20cmH2Oq 20min. x 10 sec.	53.8		C550	TV 8 ml/kg, PEEP 4cmH2O, RR 100bpm, RM 20cmH2Oq 20min. x 10 sec.	53.8
C517	42.76			C577		64.77		C573		25.65		C573		25.65
C519	8.29			C579		39.07		C574		37.87		C574		37.87
C522	14.95			C580		45.12		C578		55.89		C578		55.89
C523	50.44			C652		23.57		C581		13.45		C581		13.45
C524	27.03			C550	TV 8 ml/kg, PEEP 4cmH2O, RR 100bpm, RM 20cmH2Oq 20min. x 10 sec.	53.8		C664	TV 8 ml/kg, PEEP 4cmH2O, RR 100bpm, No RM	98.2		C654	TV 8 ml/kg, PEEP 4cmH2O, RR 100bpm, RM 20cmH2Oq 20min. x 10 sec., L-arginine (40 mg/kg IT)	168.53
C525	59.01			C573		25.65		C666		47.26		C663		50.23
C528	38.42			C574		37.87		C670		41.9		C665		207.86
C530	24.26			C578		55.89		C671		45.44		C678		356.75
C531	35.56			C581		13.45		C679		41.35		C680		59.73
C535	26.11			C576	TV 15 ml/kg, PEEP 0cmH2O, RR 100bpm, RM 20 cm H2O q 20min. x 10 sec.	138.1		C576	TV 15 ml/kg, PEEP 0cmH2O, RR 100bpm, RM 20 cm H2O q 20min. x 10 sec.	138.1		C576	TV 15 ml/kg, PEEP 0cmH2O, RR 100bpm, RM 20 cm H2O q 20min. x 10 sec.	138.1
C536	51.28			C583		89.99		C583		89.99		C583		89.99
C537	21.93			C585		109.12		C585		109.12		C585		109.12
C540	30.66			C587		86.94		C587		86.94		C587		86.94
C544	12.44			C594		65.48		C594		65.48		C594		65.48
C545	15.93			C591	TV 15 ml/kg, PEEP 4cmH2O, RR 100bpm, RM 20 cm H2O q 20min. x 10 sec.	76.1		C648	TV 15 ml/kg, PEEP 0cmH2O, RR 100bpm, No RM	1548.64		C650	TV 15 ml/kg, PEEP 0cmH2O, RR 100bpm, RM 20cmH2Oq 20min. x 10 sec., L-arginine (40 mg/kg IT)	998.23
C547	15.93			C595		374.04		C649		445.18		C657		1162.5
C550	53.8			C655		49.27		C656		1133.74		C659		1684.71
C554	18.96			C660		143.23		C667		870.82		C662		1476.4
C555	8.56			C661		81.1		C668		1265.52		C669		2884.36
C557	29.08
C561	23.33
C565	14.82			Acute Lung Injury (2 hours)
C566	26.11
C567	18.36			C512	TV 8 ml/kg, PEEP 4cmH2O, RR 100bpm, No RM	47.05		C395	TV 15 ml/kg, PEEP 0cmH2O, RR 100bpm, No RM	43.94
C568	34.9			C513		40.81		C399		49.59
C570	22.28			C524		27.03		C434		4.55
C573	25.65			C527		42.33		C515		74.3
C574	37.87			C535		26.11		C516		15.93
c575	42.97			C537		21.93		C517		42.76
C585	109.12			C555		8.56		C523		50.44
C576	138.1			C519	TV 8 ml/kg, PEEP 4cmH2O, RR 100bpm, RM 20cmH2Oq 20min. x 10 sec.	8.29		C522	TV 15 ml/kg, PEEP 0cmH2O, RR 100bpm, RM 20cmH2Oq 20min. x 10 sec.	14.95
C577	64.77			C528		38.42		C525		59.01
C578	55.89			C531		35.56		C530		24.26
C579	39.07			C536		51.28		C557		29.08
C581	13.45			C540		30.66		C561		23.33
C583	89.99			C544		12.44		C566		26.11
C587	86.94			C554		18.96		C570		22.28
C589	22.4
C590	25.42
C591	76.1
C592	44.27
C593	36.66
C594	65.48
C595	374.04
C596	47.47
C648	1548.64
C649	445.18
C650	998.23
C652	23.57
C654	168.53
C655	49.27
C656	1133.74
C657	1162.5
C659	1684.71
C660	143.23
C661	81.1
C662	1476.4
C663	50.23
C664	98.2
C665	207.86
C666	47.26
C667	870.82
C668	1265.52
C669	2884.36
C670	41.9
C671	45.44
C678	356.75
C679	41.35
C680	59.73
CC580	45.12

## Sheet: MIP-2
KC
Mouse #'s	Obs Conc		Acute Lung Injury (4 hours)		Obs Conc		Acute Lung Injury (4 hours) (+/- RM)		Obs Conc		Acute Lung Injury (4 hours) L-arginine (40 mg/kg IT)		Obs Conc
C395	4.03
C399	4.92		C589	Air Control	4.92		C589	Air Control	4.92		C589	Air Control	4.92
C434	OOR <		C590		10.92		C590		10.92		C590		10.92
C512	4.92		C592		8.23		C592		8.23		C592		8.23
C513	9.79		C593		6.62		C593		6.62		C593		6.62
C515	9.79		C596		8.63		C596		8.63		C596		8.63
C516	*2.11		C575	TV 8 ml/kg, PEEP 0cmH2O, RR 100bpm, RM 20cmH2Oq 20min. x 10 sec.	6.62		C550	TV 8 ml/kg, PEEP 4cmH2O, RR 100bpm, RM 20cmH2Oq 20min. x 10 sec.	*2.62		C550	TV 8 ml/kg, PEEP 4cmH2O, RR 100bpm, RM 20cmH2Oq 20min. x 10 sec.	*2.62
C517	4.03		C577		5.78		C573		4.48		C573		4.48
C519	OOR <		C579		4.48		C574		4.92		C574		4.92
C522	4.92		C580		8.23		C578		*2.62		C578		*2.62
C523	7.43		C652		6.62		C581		3.57		C581		3.57
C524	6.2		C550	TV 8 ml/kg, PEEP 4cmH2O, RR 100bpm, RM 20cmH2Oq 20min. x 10 sec.	*2.62		C664	TV 8 ml/kg, PEEP 4cmH2O, RR 100bpm, No RM	12.03		C654	TV 8 ml/kg, PEEP 4cmH2O, RR 100bpm, RM 20cmH2Oq 20min. x 10 sec., L-arginine (40 mg/kg IT)	16.99
C525	4.92		C573		4.48		C666		9.79		C663		*0.38
C527	3.1		C574		4.92		C670		5.36		C665		13.48
C528	4.03		C578		*2.62		C671		9.02		C678		21.02
C530	*2.11		C581		3.57		C679		9.02		C680		5.78
C531	7.03		C576	TV 15 ml/kg, PEEP 0cmH2O, RR 100bpm, RM 20 cm H2O q 20min. x 10 sec.	16.99		C576	TV 15 ml/kg, PEEP 0cmH2O, RR 100bpm, RM 20 cm H2O q 20min. x 10 sec.	16.99		C576	TV 15 ml/kg, PEEP 0cmH2O, RR 100bpm, RM 20 cm H2O q 20min. x 10 sec.	16.99
C535	9.4		C583		7.43		C583		7.43		C583		7.43
C536	13.12		C585		9.02		C585		9.02		C585		9.02
C537	9.02		C587		9.79		C587		9.79		C587		9.79
C540	7.43		C594		15.61		C594		15.61		C594		15.61
C544	4.92		C591	TV 15 ml/kg, PEEP 4cmH2O, RR 100bpm, RM 20 cm H2O q 20min. x 10 sec.	13.12		C648	TV 15 ml/kg, PEEP 0cmH2O, RR 100bpm, No RM	907.02		C650	TV 15 ml/kg, PEEP 0cmH2O, RR 100bpm, RM 20cmH2Oq 20min. x 10 sec., L-arginine (40 mg/kg IT)	181
C545	7.83		C595		23.63		C649		97.35		C657		425.09
C547	*1.02		C655		9.02		C656		314.75		C659		306.75
C550	*2.62		C660		13.48		C667		256.65		C662		94.9
C554	7.43		C661		10.54		C668		382.09		C669		567.61
C555	3.1
C557	8.63
C561	*2.11		Acute Lung Injury (2 hours)
C565	6.62
C566	6.62		C512	TV 8 ml/kg, PEEP 4cmH2O, RR 100bpm, No RM	4.92		C395	TV 15 ml/kg, PEEP 0cmH2O, RR 100bpm, No RM	4.03
C567	5.36		C513		9.79		C399		4.92
C568	4.92		C524		6.2		C434		OOR <
C570	8.23		C527		3.1		C515		9.79
C573	4.48		C535		9.4		C516		*2.11
C574	4.92		C537		9.02		C517		4.03
c575	6.62		C555		3.1		C523		7.43
C576	16.99		C519	TV 8 ml/kg, PEEP 4cmH2O, RR 100bpm, RM 20cmH2Oq 20min. x 10 sec.	OOR <		C522	TV 15 ml/kg, PEEP 0cmH2O, RR 100bpm, RM 20cmH2Oq 20min. x 10 sec.	4.92
C577	5.78		C528		4.03		C525		4.92
C578	*2.62		C531		7.03		C530		*2.11
C579	4.48		C536		13.12		C557		8.63
C580	8.23		C540		7.43		C561		*2.11
C581	3.57		C544		4.92		C566		6.62
C583	7.43		C554		7.43		C570		8.23
C585	9.02
C587	9.79
C589	4.92
C590	10.92
C591	13.12
C592	8.23
C593	6.62
C594	15.61
C595	23.63
C596	8.63
C648	907.02
C649	97.35
C650	181
C652	6.62
C654	16.99
C655	9.02
C656	314.75
C657	425.09
C659	306.75
C660	13.48
C661	10.54
C662	94.9
C663	*0.38
C664	12.03
C665	13.48
C666	9.79
C667	256.65
C668	382.09
C669	567.61
C670	5.36
C671	9.02
C678	21.02
C679	9.02
C680	5.78

## Sheet: TNF-a
TNF-a
Mouse #'s	Obs Conc		Acute Lung Injury (4 hours)		Obs Conc		Acute Lung Injury (4 hours) (+/- RM)		Obs Conc		Acute Lung Injury (4 hours) L-arginine (40 mg/kg IT)		Obs Conc
C395	*3.02
C399	OOR <		C589	Air Control	*2.43		C589	Air Control	*2.43		C589	Air Control	*2.43
C434	*2.43		C590		*1.82		C590		*1.82		C590		*1.82
C512	*2.43		C592		*0.39		C592		*0.39		C592		*0.39
C513	3.58		C593		*1.50		C593		*1.50		C593		*1.50
C515	13.34		C596		*2.43		C596		*2.43		C596		*2.43
C516	*2.43		C575	TV 8 ml/kg, PEEP 0cmH2O, RR 100bpm, RM 20cmH2Oq 20min. x 10 sec.	*2.13		C550	TV 8 ml/kg, PEEP 4cmH2O, RR 100bpm, RM 20cmH2Oq 20min. x 10 sec.	*0.39		C550	TV 8 ml/kg, PEEP 4cmH2O, RR 100bpm, RM 20cmH2Oq 20min. x 10 sec.	*0.39
C517	*2.43		C577		*1.82		C573		*1.82		C573		*1.82
C519	OOR <		C579		*2.43		C574		*2.43		C574		*2.43
C522	*0.39		C580		5.16		C578		*3.02		C578		*3.02
C523	5.16		C652		*2.43		C581		*2.13		C581		*2.13
C524	*2.43		C550	TV 8 ml/kg, PEEP 4cmH2O, RR 100bpm, RM 20cmH2Oq 20min. x 10 sec.	*0.39		C664	TV 8 ml/kg, PEEP 4cmH2O, RR 100bpm, No RM	7.61		C654	TV 8 ml/kg, PEEP 4cmH2O, RR 100bpm, RM 20cmH2Oq 20min. x 10 sec., L-arginine (40 mg/kg IT)	14.17
C525	*3.02		C573		*1.82		C666		*3.30		C663		4.12
C527	*0.39		C574		*2.43		C670		*3.02		C665		9.22
C528	*1.16		C578		*3.02		C671		5.67		C678		18.58
C530	8.54		C581		*2.13		C679		*1.82		C680		4.12
C531	*3.02		C576	TV 15 ml/kg, PEEP 0cmH2O, RR 100bpm, RM 20 cm H2O q 20min. x 10 sec.	34.91		C576	TV 15 ml/kg, PEEP 0cmH2O, RR 100bpm, RM 20 cm H2O q 20min. x 10 sec.	34.91		C576	TV 15 ml/kg, PEEP 0cmH2O, RR 100bpm, RM 20 cm H2O q 20min. x 10 sec.	34.91
C535	*2.73		C583		37.97		C583		37.97		C583		37.97
C536	*1.82		C585		10.78		C585		10.78		C585		10.78
C537	*1.82		C587		39.64		C587		39.64		C587		39.64
C540	*3.02		C594		21.28		C594		21.28		C594		21.28
C544	*1.82		C591	TV 15 ml/kg, PEEP 4cmH2O, RR 100bpm, RM 20 cm H2O q 20min. x 10 sec.	5.16		C648	TV 15 ml/kg, PEEP 0cmH2O, RR 100bpm, No RM	325.55		C650	TV 15 ml/kg, PEEP 0cmH2O, RR 100bpm, RM 20cmH2Oq 20min. x 10 sec., L-arginine (40 mg/kg IT)	118.85
C545	*1.16		C595		8.07		C649		85.33		C657		300.11
C547	OOR <		C655		4.91		C656		147.55		C659		142.16
C550	*0.39		C660		7.13		C667		122.44		C662		57.24
C554	3.58		C661		*2.43		C668		349.61		C669		235.28
C555	*0.39
C557	*1.16
C561	*0.39		Acute Lung Injury (2 hours)
C565	*2.43
C566	*1.16		C512	TV 8 ml/kg, PEEP 4cmH2O, RR 100bpm, No RM	*2.43		C395	TV 15 ml/kg, PEEP 0cmH2O, RR 100bpm, No RM	*3.02
C567	*1.82		C513		3.58		C399		OOR <
C568	*3.02		C524		*2.43		C434		*2.43
C570	*2.43		C527		*0.39		C515		13.34
C573	*1.82		C535		*2.73		C516		*2.43
C574	*2.43		C537		*1.82		C517		*2.43
c575	*2.13		C555		*0.39		C523		5.16
C576	34.91		C519	TV 8 ml/kg, PEEP 4cmH2O, RR 100bpm, RM 20cmH2Oq 20min. x 10 sec.	OOR <		C522	TV 15 ml/kg, PEEP 0cmH2O, RR 100bpm, RM 20cmH2Oq 20min. x 10 sec.	*0.39
C577	*1.82		C528		*1.16		C525		*3.02
C578	*3.02		C531		*3.02		C530		8.54
C579	*2.43		C536		*1.82		C557		*1.16
C580	5.16		C540		*3.02		C561		*0.39
C581	*2.13		C544		*1.82		C566		*1.16
C583	37.97		C554		3.58		C570		*2.43
C585	10.78
C587	39.64
C589	*2.43
C590	*1.82
C591	5.16
C592	*0.39
C593	*1.50
C594	21.28
C595	8.07
C596	*2.43
C648	325.55
C649	85.33
C650	118.85
C652	*2.43
C654	14.17
C655	4.91
C656	147.55
C657	300.11
C659	142.16
C660	7.13
C661	*2.43
C662	57.24
C663	4.12
C664	7.61
C665	9.22
C666	*3.30
C667	122.44
C668	349.61
C669	235.28
C670	*3.02
C671	5.67
C678	18.58
C679	*1.82
C680	4.12

## Sheet: Diff Cts
Acute Lung Injury 4 Hour Protocol												7
Differential counts (BAL)
Treatment	Mouse #	Total Cells	% Eosinophil	% Macrophage	% Neutrophil	% Lymphocyte	Absolute Leukocytes	Absolute Macrophages	Absolute Neutrophils	Absolute Lymphocytes
Air Control	C589	161	0	97	3	0	33333	32333	999.99	0
	C590	163	0	96	4	0	8333	7999.68	333.32	0
	C592	133	0	92	10	0	16667	15333.6	1666.7	0
	C593	68	0	91	9	0	8333	7583.03	749.97	0
	C596	202	0	96	4	0	25000	24000	1000	0
TV 8 ml/kg, PEEP 0cmH2O, RR 100bpm, RM 20cmH2Oq 20min. x 10 sec.	C577	279	0	87	13	0	66667	58000.3	8666.71	0
	C575	395	0	97	3	0	50000	48500	1500	0
	C579	308	0	92	8	0	41667	38333.6	3333.36	0
	C580	123	0	98	2	0	41667	40833.7	833.34	0
	C652	1109	0	99	1	0	141667	140250	1416.67	0
TV 8 ml/kg, PEEP 4cmH2O, RR 100bpm, RM 20cmH2Oq 20min. x 10 sec.	C581	72	0	96	4	0	16667	16000.3	666.68	0
	C578	169	0	90	10	0	33334	30000.6	3333.4	0
	C573	78	0	96	4	0	66667	64000.3	2666.68	0
	C574	192	0	97	3	0	41667	40417	1250.01	0
	C550	107	0	93	7	0	33334	31000.6	2333.38	0
TV 15 ml/kg, PEEP 0cmH2O, RR 100bpm, RM 20 cm H2O q 20min. x 10 sec.	C585	71	0	63	37	0	58334	36750.4	21583.6	0
	C587	76	0	83	17	0	91667	76083.6	15583.4	0
	C576	272	0	74	26	0	125000	92500	32500	0
	C594	77	0	94	6	0	66667	62667	4000.02	0
	C583	69	0	86	14	0	33334	28667.2	4666.76	0
TV 15 ml/kg, PEEP 4cmH2O, RR 100bpm, RM 20 cm H2O q 20min. x 10 sec.	C591	129	0	97	3	0	25000	24250	750	0
	C595	89	0	91	9	0	25000	22750	2250	0
	C660	489	0	98	2	0	91667	89833.7	1833.34	0
	C655	108	0	97	3	0	50000	48500	1500	0
	C661	225	0	97	3	0	33334	32334	1000.02	0
TV 15 ml/kg, PEEP 0cmH2O, RR 100bpm, No RM	C649	841	0	97	3	0	108334	105084	3250.02	0
	C656	290	0	93	7	0	66667	62000.3	4666.69	0
	C648	225	0	83	17	0	50000	41500	8500	0
	C668	446	0	90	10	0	166667	150000	16666.7	0
	C667	567	0	90	10	0	75000	67500	7500	0
TV 8 ml/kg, PEEP 4cmH2O, RR 100bpm, No RM	C664	133	0	80	20	0	16667	13333.6	3333.4	0
	C671	337	0	94	6	0	100000	94000	6000	0
	C670	1114	0	98	2	0	108334	106167	2166.68	0
	C666	457	0	97	3	0	83334	80834	2500.02	0
	C679	505	0	94	6	0	108334	101834	6500.04	0
